# Supplementary material for: Cerebrospinal Fluid Concentrations of Neuronal Proteins Are Reduced in Primary Angiitis of the Central Nervous System
Source: Front Neurol. 2018 Jun 5;9:407. doi: 10.3389/fneur.2018.00407 (PMC5996103; doi:10.3389/fneur.2018.00407)
Supplement: Supplementary Table S1 — List of all identified proteins using ROTS. [file Table_1.XLSX]

## Sheet: Blatt2
CSF
Cell type	pvalue	fold change
CD45+	0.885714	1.91514
B cells	0.771503	1.47082
CD14+CD16-	0.342857	0.73467
CD14+CD16+	0.342857	1.32869
CD4+	0.114286	0.911521
CD4+HLADR+	0.114286	1.73271
CD4+HLADR+ (% of T cells)	0.2	1.5861
CD56bCD16-	0.685714	0.806191
CD56bCD16d	0.771503	1.11752
CD56dCD16+	1	1.1973
CD8+	0.2	1.45756
CD8+HLADR+	0.485714	1.29993
CD8+HLADR+ (% of T cells)	0.2	1.84737
Granulos	0.685714	2.29624
Lymphos	0.885714	0.827962
Monos	0.485714	0.809389
NK cells	0.146489	0.66386
NKT cells	0.685714	0.951501
Plasma.cells	0.185877	not available
CD3+T cells	0.685714	1.00715
T+HLADR+	0.342857	1.55071
CD4+CD8+Ratio	0.2	0.635717
dim	1	1.1973
bright	0.485714	0.864422
