# Supplementary material for: Cerebrospinal Fluid Concentrations of Neuronal Proteins Are Reduced in Primary Angiitis of the Central Nervous System
Source: Front Neurol. 2018 Jun 5;9:407. doi: 10.3389/fneur.2018.00407 (PMC5996103; doi:10.3389/fneur.2018.00407)
Supplement: Supplementary Table S2 — Results of the flow cytometry of CSF and blood expressed as percentage of cells. [file Table_2.XLSX]

## Sheet: Blatt1
Peripheral blood
Cell type	pvalue	fold change
CD45+	0.685714	1.3417
B cells	0.885714	0.977455
CD14+CD16-	0.885714	0.997294
CD14+CD16+	0.885714	1.02009
CD4+	0.685714	1.04588
CD4+HLADR+	0.309424	1.92014
CD4+HLADR+ (% of T cells)	0.2	2.01294
CD56bCD16-	0.885714	1.30543
CD56bCD16d	0.342857	0.399888
CD56dCD16+	0.114286	1.13324
CD8+	0.885714	0.870404
CD8+HLADR+	0.485714	1.65808
CD8+HLADR+ (% of T cells)	0.685714	1.78148
Granulos	0.0571429	1.19416
Lymphos	0.0571429	0.648705
Monos	1	0.973076
NK cells	0.2	2.07594
NKT cells	0.885714	1.13135
Plasma.cells	0.45677	1
CD3+T cells	0.0285714	0.752067
T+HLADR+	0.342857	1.69767
CD4+CD8+Ratio	0.885714	1.38503
dim	0.114286	1.13324
bright	0.2	0.650162
