# Supplementary material for: Cerebrospinal Fluid Concentrations of Neuronal Proteins Are Reduced in Primary Angiitis of the Central Nervous System
Source: Front Neurol. 2018 Jun 5;9:407. doi: 10.3389/fneur.2018.00407 (PMC5996103; doi:10.3389/fneur.2018.00407)
Supplement: Supplementary Tables S3, S4 — Patient demographics and clinical characteristics of the additional four PACNS and four IIH patients. (for details see additional document). [file Table_3.XLSX]

## Sheet: Blatt1
Protein	Row	ROTS-statistic	pvalue	FDR	log2FC
P04155	7	4.38071	4.90694e-05	0	-11.137
P14151	81	2.11761	0.00189171	0	-8.2586
Q9UKB3	11	3.50798	0.000221658	0	-6.31196
P31946	70	1.98327	0.00215821	0	-5.49303
P80723	28	2.38059	0.000945854	0	-5.24665
P49703	37	2.5434	0.000584602	0	-4.33391
O75081	2	3.31509	0.000270728	0	-4.30314
Q8IZS8	13	2.36041	0.00103892	0	-3.91384
P04066	8	2.4951	0.000633672	0	-3.72473
P05067	3	2.17807	0.00138832	0	-2.58816
Q9H582	4	1.96154	0.00226481	0	-2.30228
Q9NQ31	60	-2.09362	0.00198477	0	3.84767
O75400	104	1.57017	0.00538917	0.047619	-4.25591
Q04917	33	1.61325	0.00458799	0.05	-2.04357
P01275	1	-1.63925	0.00432741	0.0526316	1.68727
P23083	68	-1.64153	0.00427834	0.0555556	2.28377
P59047	124	-1.67481	0.00405584	0.0588235	5.98866
O95405	29	-1.69351	0.00386464	0.0625	2.60325
Q16623	45	-1.7165	0.00369374	0.0666667	2.33306
Q7Z3Y7	25	1.72405	0.00364467	0.0714286	-2.17662
Q8TAG5	131	1.76935	0.00315905	0.0769231	-2.15697
Q9Y2I2	155	1.53911	0.00597039	0.0909091	-2.3967
Q5SYB0	36	-1.41373	0.00882318	0.125	2.02987
P12036	75	1.41543	0.00872758	0.130435	-2.04221
Q96B86	12	1.36524	0.0101912	0.133333	-1.54527
P01876	10	-1.37486	0.00989002	0.137931	1.63384
O95445	39	-1.38894	0.00955415	0.142857	1.96898
O94988	207	1.27329	0.0143875	0.147059	-1.5746
P01877	15	-1.39347	0.00937817	0.148148	1.71911
P09486	117	1.19646	0.0190465	0.148936	-1.40421
Q8NCR6	158	1.27518	0.0143384	0.151515	-2.99272
A2VDJ0	242	1.199	0.0189509	0.152174	-5.55704
P08185	51	-1.39556	0.00928596	0.153846	2.00671
Q9NZN1	6	-1.20653	0.0184518	0.155556	1.30105
P54289	64	1.29588	0.0133646	0.15625	-1.71059
Q9GZX9	24	1.22691	0.016813	0.157895	-1.36283
Q00325	220	-1.20731	0.0183604	0.159091	5.55411
Q9NP86	16	1.4014	0.00899746	0.16	-1.74162
P36980	65	-1.15574	0.0219535	0.16	1.52294
Q15771	78	-1.33775	0.0113426	0.16129	2.37029
P41226	54	1.24436	0.0157868	0.162162	-1.75902
P10645	130	1.20801	0.0183113	0.162791	-1.25276
P78344	59	1.16909	0.0207394	0.163265	-1.50407
Q5T7N2	27	-1.12653	0.024313	0.163636	1.36849
P82970	257	1.20953	0.0180482	0.166667	-5.40675
P19012	22	1.25943	0.0151565	0.166667	-1.5379
P31947	46	-1.1782	0.0200914	0.166667	1.43671
Q9UKJ3	119	-1.12759	0.0241658	0.166667	1.91942
O60499	121	1.03815	0.0328494	0.169014	-1.40451
Q9H3Q1	241	1.06767	0.029203	0.169231	-3.44551
Q8N7Z5	209	-1.08822	0.027319	0.169492	5.53318
A0A0C4DH25	73	-1.13853	0.0234628	0.169811	1.46405
Q9NS98	83	1.21725	0.017544	0.170732	-1.47992
O94910	105	1.26045	0.0150203	0.171429	-1.91883
Q9ULB1	30	-1.03989	0.0324839	0.171429	1.19007
Q3V6T2	88	-1.07066	0.0288748	0.171875	1.57501
P51888	56	1.09888	0.0266362	0.172414	-1.33286
Q7Z3V4	9	-1.14217	0.0231777	0.173077	1.2333
Q96AB6	14	-1.04414	0.0318122	0.173913	1.11128
P61981	204	-1.0717	0.028731	0.174603	4.88736
Q7Z3S9	137	1.22168	0.0172775	0.175	-3.1174
Q5W0B1	123	1.10071	0.0264992	0.175439	-1.38423
Q9NPY3	18	1.02432	0.0350761	0.175676	-1.16905
P01700	103	-1.04604	0.0316785	0.176471	1.39171
Q8WXW3	21	-1.15309	0.0222403	0.176471	1.41314
P02652	42	-1.00249	0.037709	0.177215	1.19809
Q96M83	19	-1.07215	0.0286819	0.177419	1.18344
P51530	107	-1.02639	0.0349069	0.178082	1.71309
Q9Y3Q4	224	1.11299	0.0254611	0.178571	-3.15874
P23975	35	-1.04626	0.0315795	0.179104	1.1549
Q92523	314	-1.00396	0.0375237	0.179487	-2.19301
Q14507	47	-1.22245	0.0172284	0.179487	1.48033
Q7Z5M8	31	-1.07341	0.0285838	0.180328	1.18565
P19013	196	1.02984	0.034203	0.180556	-1.95522
Q4G0J3	280	1.04773	0.031247	0.181818	0.438708
P04220	48	-1.00755	0.0370423	0.181818	1.28951
Q24JP5	20	-0.989749	0.0397462	0.182927	1.04584
P45985	86	1.07867	0.0280305	0.183333	-1.23793
Q14697	235	1.0142	0.0360956	0.184211	-1.41565
Q8TD84	61	0.991336	0.0394433	0.185185	-1.33607
P35579	187	-0.975016	0.0418469	0.186047	2.1575
B9A064	72	-1.01725	0.035912	0.186667	1.28234
Q99969	77	0.992281	0.0392707	0.1875	-1.30771
P35542	143	-0.975029	0.0417978	0.188235	1.48874
P00736	32	0.987874	0.0401125	0.190476	-1.15084
Q96KN2	38	0.954896	0.0448782	0.191011	-1.12544
Q00535	93	-0.988521	0.0399205	0.192771	1.09923
P78385	43	-0.955237	0.0447293	0.193182	1.06357
P35908	113	-0.958253	0.0444442	0.195402	1.40854
P08670	41	0.949935	0.0457766	0.195652	-1.08017
Q8NE71	101	-0.95189	0.0454239	0.197802	1.50857
P00739	79	-0.952544	0.0452403	0.2	1.3608
P02671	98	-0.902966	0.0568147	0.214953	1.33716
Q96KG7	74	0.945213	0.0470389	0.215054	-1.14161
P01824	99	-0.904036	0.0566235	0.216981	1.37052
Q7Z3Z0	96	-0.905267	0.0565381	0.219048	1.21936
P02760	139	-0.917135	0.053319	0.22	1.49096
P35858	111	-0.928352	0.0508655	0.221053	1.52791
Q5T2T1	50	-0.908018	0.0558359	0.221154	1.01432
Q7L1V2	328	0.90056	0.0577513	0.222222	-2.59017
P01871	90	-0.917999	0.0528875	0.222222	1.26865
Q8IWS0	44	-0.909135	0.0554594	0.223301	1.00763
P40925	145	0.938993	0.0484958	0.223404	-1.71393
Q9UL51	95	-0.9192	0.052698	0.22449	1.04315
Q9BYX4	217	0.911073	0.0547293	0.22549	-1.09016
Q14118	128	0.92068	0.0522166	0.226804	-1.12928
P32456	279	0.913925	0.0541489	0.227723	-2.82709
P52848	156	-0.922002	0.0521311	0.229167	1.27387
P05546	26	-0.891658	0.0592657	0.229358	0.936298
Q96HD1	313	0.881423	0.0618959	0.234234	-0.777982
Q6S8J3	118	-0.882909	0.0615829	0.236364	1.21815
Q99543	58	-0.876327	0.0634788	0.241071	0.995641
Q15904	71	0.867768	0.0658376	0.241379	-0.96971
P02743	163	-0.869678	0.0652648	0.243478	1.47997
Q08431	259	0.869812	0.0651709	0.245614	-1.13984
P62760	190	-0.870249	0.0649915	0.247788	1.44546
P24593	215	0.866008	0.0660541	0.247863	-2.14032
A6NC57	307	0.844507	0.0723536	0.248062	-0.992721
P35580	112	-0.846879	0.0716007	0.25	1.33409
P62258	151	-0.848297	0.0711481	0.251969	1.46332
P48681	125	-0.862141	0.0671591	0.252101	1.18903
Q9BZG9	284	0.839914	0.0735068	0.253846	-2.30625
P06312	170	0.849764	0.0707487	0.253968	-1.22099
P01715	329	-0.862448	0.0669687	0.254237	4.53936
P51693	82	0.850769	0.0704518	0.256	-0.983801
P09104	55	-0.852594	0.0697394	0.258065	1.0215
P54764	182	0.854549	0.0691861	0.260163	-1.20012
P09382	135	-0.857794	0.0681176	0.262295	1.32372
Q9NPR2	229	0.826843	0.0782817	0.263158	-1.23081
P00450	57	-0.858261	0.0679839	0.264463	1.01638
P30505	62	0.821502	0.0800778	0.264706	-0.942153
Q8IYS0	283	-0.832113	0.0765508	0.265152	1.30975
P29622	141	-0.824446	0.078923	0.266667	0.984647
P01009	127	-0.859258	0.0678672	0.266667	1.11773
P02741	227	-0.834857	0.0754475	0.267176	1.97345
Q7LBC6	161	-0.82447	0.0788739	0.268657	1.53383
Q9P2S2	34	-0.810491	0.0836616	0.271429	0.846165
Q9UBX5	5	-0.811834	0.0833469	0.273381	0.80609
O15394	116	-0.797119	0.0877445	0.275168	0.90879
Q96N67	221	0.814284	0.0823985	0.275362	-0.978944
Q01546	17	-0.791877	0.0895592	0.276316	0.81017
P01042	49	-0.807142	0.0846066	0.276596	0.963116
Q14525	67	-0.797374	0.0876159	0.277027	0.945203
P02656	202	-0.815793	0.0816853	0.277372	1.5157
O15541	253	0.801649	0.0861675	0.277778	-1.76597
P14543	184	-0.792819	0.0893139	0.278146	1.57457
Q16270	233	0.797962	0.087423	0.278912	-0.966291
Q8N126	315	0.801889	0.0860305	0.27972	-0.433937
P27169	210	-0.793516	0.0891142	0.28	1.46871
P61925	238	-0.798473	0.0871168	0.280822	1.2358
P07197	214	-0.80223	0.0859247	0.28169	1.31018
Q14116	94	-0.798781	0.0870237	0.282759	0.893512
P01619	162	-0.782039	0.0931151	0.28481	0.831414
Q96FE5	183	0.782776	0.0929712	0.286624	-0.799272
P53367	350	-0.751866	0.104091	0.287356	7.95316
Q9HB65	325	-0.787015	0.0910076	0.287582	4.57773
P03952	226	-0.783584	0.0924357	0.288462	2.08701
P07195	138	0.752915	0.103682	0.289017	-1.15375
P55083	148	-0.746561	0.106225	0.289773	0.99027
Q8IWZ5	299	-0.755687	0.102482	0.289941	0.61418
Q9BV36	304	-0.773459	0.0959552	0.290123	1.20194
A2RUR9	175	-0.78438	0.092236	0.290323	1.2868
Q86UV5	97	-0.753584	0.103459	0.290698	0.943445
P80748	319	-0.72052	0.11812	0.291005	1.74815
P00738	206	-0.74799	0.105721	0.291429	0.91104
P84103	282	0.709914	0.122576	0.291667	-0.81746
P06727	100	-0.762989	0.100315	0.291667	1.04983
P61626	89	-0.773465	0.0959061	0.291925	0.987449
P01857	91	-0.785018	0.0919044	0.292208	0.854894
P02585	106	-0.753592	0.10341	0.292398	0.88987
Q9UHB6	222	-0.720659	0.118025	0.292553	1.28316
Q96JC1	179	-0.711761	0.121872	0.293194	0.82454
P02750	140	-0.765624	0.0990152	0.293413	1.10728
P02675	114	-0.778746	0.0941937	0.29375	1.10119
P01011	136	-0.740425	0.108978	0.293785	0.904941
O15240	211	0.707055	0.124058	0.293814	-0.76628
O94985	66	-0.754803	0.102845	0.294118	0.856849
P0C7H9	193	-0.720809	0.117926	0.294118	1.16
A0M8Q6	109	-0.715979	0.120003	0.294737	0.782191
Q6PD62	172	-0.766682	0.098742	0.295181	0.912847
Q32MZ4	200	-0.708393	0.123223	0.295337	1.28177
Q13740	134	0.779008	0.0940956	0.295597	-0.885762
Q14515	248	0.722512	0.117391	0.295699	-0.773654
Q13620	234	0.728076	0.114457	0.296703	-0.745509
Q4W5N1	351	-0.768463	0.0982826	0.29697	3.0123
Q8N2S1	153	0.723583	0.116841	0.297297	-0.821519
P01743	188	-0.730884	0.113278	0.298343	0.821725
P01624	181	-0.768762	0.0979526	0.29878	1.08697
Q92520	254	-0.724795	0.11619	0.298913	2.05027
Q8N6N3	308	-0.732207	0.112418	0.3	1.8213
Q9BU40	317	0.725617	0.115752	0.300546	-0.638647
P19827	159	-0.770258	0.0972817	0.300613	1.19045
P31267	85	-0.733303	0.112092	0.301676	0.91138
A0A0B4J1V1	23	-0.733314	0.112043	0.303371	0.764657
Q8IZ69	201	-0.698658	0.128192	0.304569	0.918001
P08697	232	-0.700556	0.12736	0.306122	1.67806
P43121	352	0.701873	0.126854	0.307692	0.675346
Q7Z406	174	-0.688964	0.133245	0.315	1.11304
P01780	40	-0.689274	0.132957	0.316583	0.751462
Q8NDX1	180	-0.686232	0.134386	0.316832	1.20039
O94769	322	-0.685197	0.135273	0.317073	3.3947
P47972	228	0.689393	0.132764	0.318182	-0.851715
P05783	102	-0.687039	0.134092	0.318408	0.914903
P02790	76	-0.685555	0.135021	0.318627	0.828755
P0CG05	122	-0.685933	0.134766	0.320197	0.784606
P00734	199	-0.67985	0.138296	0.320388	1.04367
P08123	268	0.674876	0.141265	0.320574	-1.60695
Q6ZN54	132	-0.674916	0.141216	0.322115	0.930418
P55291	356	0.666742	0.146303	0.32243	0.096456
O00533	168	-0.675941	0.140536	0.323671	0.701551
Q99574	166	0.67355	0.1421	0.32381	-0.815461
Q8WYK1	223	0.6677	0.145868	0.323944	-0.777644
Q9H4A6	149	-0.657961	0.15153	0.324201	0.671141
P02647	154	-0.654809	0.152959	0.324324	0.871378
Q7Z3Y9	265	-0.670446	0.14381	0.325472	1.34848
O60741	336	-0.66449	0.147584	0.325581	2.88054
P69905	335	0.660526	0.150295	0.325688	-3.42857
O95502	69	-0.655168	0.152651	0.325792	0.696335
Q96DY7	369	0.672047	0.142809	0.327014	-1.10945
P07225	185	-0.661301	0.149684	0.327189	0.98507
P39060	92	-0.656425	0.151911	0.327273	0.699139
Q9HAW4	275	0.661457	0.149499	0.328704	-0.645667
Q9BX84	261	0.649906	0.156162	0.334821	-1.12936
Q562R1	167	-0.652878	0.154571	0.336323	0.77503
Q9UBX1	165	0.645183	0.158819	0.340708	-0.920337
P01891	337	0.63749	0.163797	0.342105	-0.457153
P02655	236	-0.645636	0.158612	0.342222	1.20847
P48745	326	0.638664	0.163239	0.343612	-0.669526
Q92743	277	0.634585	0.165218	0.344978	-1.29386
O94919	376	0.631962	0.16693	0.34632	0.540614
Q12805	164	0.633025	0.166382	0.347826	-0.677739
P02753	80	-0.629045	0.168564	0.349138	0.746222
P12525	203	-0.61566	0.177057	0.351464	0.918246
Q03591	298	-0.620375	0.173831	0.351695	0.351073
P62736	126	0.626525	0.16982	0.351931	-0.73363
P61278	385	0.616788	0.1766	0.352941	0.196917
Q8NBJ4	144	-0.622181	0.172898	0.353191	0.829569
A0A0C4DH33	256	-0.617106	0.176444	0.35443	1.27964
P14625	120	-0.624121	0.171524	0.354701	0.729404
P11387	216	-0.609003	0.181389	0.360996	0.982122
O76014	397	0.609651	0.180986	0.3625	0.136568
P01344	295	-0.60559	0.184279	0.367769	1.28546
P02768	157	-0.6051	0.185014	0.37037	0.641397
O60353	239	0.603727	0.186165	0.372951	-0.798526
Q9UPP5	87	0.602589	0.186819	0.37551	-0.620399
Q9P0G3	245	0.59205	0.194617	0.387097	-0.525613
P04259	230	0.592273	0.194568	0.388664	-0.729236
P01591	293	-0.59086	0.195547	0.389558	1.24727
P49641	355	0.592299	0.194462	0.390244	-0.869162
Q8N4C6	186	-0.585939	0.199139	0.4	0.827626
P13591	192	0.574305	0.207608	0.420635	-0.635344
P04083	173	-0.574663	0.207127	0.422311	0.753035
O95757	372	0.573382	0.208477	0.422925	-0.341294
P48637	53	0.571736	0.210172	0.425197	-0.58632
O14498	110	-0.569801	0.212097	0.425781	0.610269
P04180	197	-0.566321	0.214821	0.426357	0.695492
Q7Z2Z1	290	0.570099	0.211954	0.427451	-0.515113
Q969U6	340	0.556513	0.220977	0.427481	-0.428405
Q8N8A8	133	0.567713	0.213871	0.428016	-0.609876
P04217	297	0.56032	0.218802	0.429119	-0.701915
P35749	341	-0.561402	0.218223	0.430769	1.47253
Q96S38	152	-0.561885	0.218029	0.432432	0.699034
P63215	442	-0.554436	0.222444	0.43346	3.5767
Q9Y4C0	300	0.553959	0.222891	0.435606	-0.654259
P60709	63	0.550186	0.226047	0.43609	-0.565277
Q9H246	270	-0.550939	0.225418	0.437736	0.893427
Q8TE49	373	0.539052	0.234744	0.443223	-2.94509
P04196	334	0.539159	0.234558	0.444853	-0.787718
P06681	243	-0.536672	0.236658	0.445255	0.954033
Q9UK55	272	-0.539875	0.233876	0.446494	0.743493
P07339	171	-0.543527	0.231342	0.447761	0.697458
P01782	52	-0.541545	0.232779	0.448148	0.559251
P47736	370	-0.543978	0.230848	0.449438	0.457808
Q6UXB8	323	0.541945	0.232536	0.449814	-0.822781
Q9Y6U3	407	0.535351	0.237515	0.450909	-0.451627
P01024	169	-0.527152	0.244398	0.456522	0.684999
Q9UKV3	189	-0.523918	0.247003	0.458781	0.681098
Q96GW7	263	0.521434	0.248758	0.459075	-0.585657
Q03468	274	-0.525006	0.246195	0.460432	0.95059
Q06830	247	0.522319	0.248225	0.460714	-0.478845
Q96QC0	231	-0.525149	0.246109	0.462094	0.49876
Q9UM22	348	0.500065	0.267118	0.477816	-1.1919
P40189	191	-0.500447	0.266665	0.479452	0.614867
Q5VTR2	160	-0.500981	0.266247	0.4811	0.538652
Q70Z35	423	0.513977	0.255298	0.48227	-1.38145
O60303	288	-0.501387	0.265908	0.482759	0.86593
Q5VZ66	273	-0.50975	0.258768	0.484099	0.810346
P00747	281	-0.501481	0.265714	0.484429	0.636847
Q96QE5	420	0.501497	0.265665	0.486111	0.558204
Q8N910	294	-0.503815	0.263869	0.487805	0.816546
P01717	267	-0.493108	0.273248	0.488215	0.835138
Q9UBB4	177	0.489523	0.276574	0.488294	-0.53918
Q96PD5	219	0.508154	0.260251	0.489437	-0.678053
P49759	213	-0.504764	0.263245	0.48951	0.75409
P55058	178	-0.496976	0.269714	0.489796	0.581566
Q99523	266	-0.494064	0.272134	0.489865	0.516934
P23458	343	0.48959	0.276469	0.489933	-0.414276
P19320	208	-0.506579	0.261945	0.491228	0.597749
Q6P1N9	316	-0.494097	0.272085	0.491525	1.13437
Q9NY59	195	-0.488229	0.277702	0.491694	0.63163
Q8N0W4	305	0.488278	0.277552	0.493333	-0.521693
Q8TEU8	146	0.487343	0.278853	0.493377	-0.587813
P01127	84	-0.483454	0.283607	0.5	0.48838
P42680	311	0.484364	0.282405	0.501639	-0.383994
P19021	250	0.485297	0.281274	0.50165	-0.580149
P14618	251	-0.484923	0.281734	0.503289	0.492852
Q15323	371	0.482958	0.28423	0.504886	-0.316804
Q96E17	377	0.482599	0.284674	0.506494	-0.488769
Q9UHR6	237	-0.474265	0.292585	0.514563	0.612468
O60524	364	0.472921	0.294001	0.516129	-1.10631
Q99674	278	0.470168	0.297096	0.517572	-0.419775
P09871	147	-0.470392	0.29685	0.519231	0.472293
Q5BLP8	312	0.470805	0.296376	0.5209	-0.620512
P41271	264	0.466085	0.301572	0.52381	-0.762603
Q9H3J6	379	0.466264	0.301434	0.525478	-0.487012
Q8N335	301	-0.452679	0.314885	0.526316	0.632673
P08727	459	-0.452691	0.314836	0.52795	2.05113
Q9BUP0	362	0.454291	0.31264	0.529595	-0.996764
Q16653	194	-0.459383	0.30818	0.529781	0.589172
Q9P2M7	225	0.460514	0.306644	0.529968	-0.596748
P07686	327	-0.457207	0.309949	0.53125	0.708246
Q6UX71	115	0.459618	0.307871	0.531447	-0.517469
Q9BXR6	252	-0.460633	0.306458	0.531646	0.461047
Q9BX95	198	-0.450058	0.317737	0.540123	0.523722
Q6IQ23	358	-0.448668	0.31946	0.547692	1.04645
O15297	429	0.442271	0.326634	0.548485	0.4014
P13645	344	0.440597	0.327988	0.549849	-1.00013
P01742	296	-0.442609	0.326174	0.550152	0.381157
P02774	365	-0.445169	0.323053	0.550459	1.33866
Q8ND25	403	-0.443556	0.32486	0.551829	2.02992
Q6UX73	378	0.446616	0.321738	0.552147	-1.23464
O43493	448	0.4386	0.330354	0.554217	1.12199
Q6NW40	368	0.425132	0.34381	0.554896	-0.357943
A0A075B6S6	276	-0.425715	0.343469	0.556548	0.38387
P19022	332	0.429489	0.33958	0.556886	-0.759298
Q8N475	349	0.426183	0.343234	0.558209	-0.322066
P61916	339	0.42996	0.338911	0.558559	-0.578178
Q86TI0	320	-0.421281	0.347894	0.568047	0.60968
Q14202	451	0.418418	0.350876	0.570588	-0.368455
O94772	310	-0.418798	0.35017	0.572271	0.563361
Q9UBR2	129	0.410543	0.358775	0.583578	-0.406013
Q969P0	205	-0.409598	0.359607	0.584795	0.522607
Q86TL0	476	0.404044	0.366502	0.586705	-1.69094
Q8N7Q3	382	-0.404576	0.365695	0.588406	1.05205
Q14982	218	0.405386	0.364956	0.590116	-0.403
P51884	302	-0.402065	0.368932	0.590778	0.555882
Q9Y5C1	150	-0.405841	0.36435	0.591837	0.476863
P02747	289	-0.397141	0.375007	0.597701	0.626869
P20711	246	-0.396301	0.375961	0.604585	0.539664
P05787	478	0.384654	0.389426	0.605042	-2.26454
Q68CZ1	287	-0.394333	0.378338	0.605714	0.450468
Q9Y463	408	0.390214	0.383188	0.606232	-0.483543
Q9Y4D7	456	0.388014	0.385687	0.606742	0.369689
P01031	212	-0.391081	0.381942	0.607955	0.518348
P36222	361	-0.388041	0.385638	0.608451	0.755011
Q8IX18	255	0.391402	0.381514	0.609687	-0.49636
Q5T197	437	0.389089	0.384346	0.610169	0.111912
Q5T655	421	-0.381487	0.393777	0.617318	-0.391037
Q9Y2T3	346	0.37929	0.396266	0.618384	-0.249279
P08571	142	0.368398	0.409866	0.618529	-0.373694
Q15166	392	0.368013	0.410501	0.619565	-0.40373
P18065	309	-0.368706	0.40962	0.620219	0.56202
P08294	260	0.369669	0.408745	0.621918	-0.382392
P05408	338	0.369784	0.408475	0.623626	-0.342474
Q53RD9	381	0.372253	0.404775	0.625	-0.507163
Q9NRR1	374	0.370039	0.407913	0.625344	-0.452109
Q9BQT9	386	0.371017	0.406288	0.626039	-0.276423
Q8N8R3	324	-0.370088	0.40781	0.627072	0.549721
P49908	269	-0.365611	0.413393	0.628726	0.424102
Q99435	176	-0.364458	0.414523	0.62973	0.380606
P07864	331	-0.363495	0.415426	0.630728	0.523363
O43505	303	0.36276	0.416157	0.63172	-0.374379
Q11128	411	0.360612	0.418952	0.632708	-0.246127
P02679	401	-0.356162	0.424589	0.635638	0.867213
Q12866	440	0.357882	0.422397	0.636364	0.352112
P08779	108	0.356661	0.424131	0.637333	-0.367469
Q96SR6	380	0.351085	0.431099	0.64191	-0.225815
P02748	406	-0.348936	0.433978	0.643799	0.912596
O95967	262	-0.347091	0.436376	0.644737	0.353139
P01705	306	0.349302	0.433506	0.645503	-0.410943
P16035	240	0.343958	0.439763	0.650919	-0.365171
P05154	330	-0.342876	0.441086	0.65445	0.571052
Q02252	249	-0.342113	0.442418	0.655352	0.460318
P09972	479	0.325926	0.463511	0.658228	0.778859
Q8WXG1	285	0.334205	0.452151	0.658915	-0.393497
P20774	333	0.332325	0.454629	0.659794	-0.581523
Q08174	412	0.326152	0.463183	0.659898	-0.185843
P04004	342	-0.336138	0.450049	0.660622	0.551632
O60888	321	0.331766	0.455563	0.660668	-0.345211
Q9UMF0	357	0.338327	0.446805	0.661458	-0.285402
P01023	384	-0.326172	0.463134	0.661578	0.451959
E9PQ53	413	0.336472	0.44947	0.662338	-0.195818
P21246	427	-0.326451	0.46277	0.663265	0.224443
Q06828	410	-0.330538	0.457113	0.664103	1.0552
P02746	291	-0.328069	0.460567	0.664962	0.380077
P43652	409	-0.322836	0.467673	0.666667	0.780117
P22692	400	0.321783	0.468498	0.667506	-0.557251
Q9Y5F6	475	-0.315801	0.476939	0.67	0.938224
P08493	404	-0.314914	0.478113	0.670823	0.73169
P02461	244	-0.317455	0.475182	0.670854	0.404199
P19823	347	-0.315826	0.47689	0.671679	0.482763
P48058	292	-0.311676	0.482386	0.674938	0.348866
Q14624	391	-0.31276	0.481089	0.676617	0.240605
P05156	422	-0.3103	0.483857	0.678218	0.840036
P07196	402	0.306922	0.488705	0.683951	-0.550153
Q15389	430	-0.304226	0.492832	0.693627	0.692414
Q86UX2	359	0.297348	0.502299	0.693976	-0.254765
P01859	393	-0.301492	0.496396	0.694377	0.523512
O95716	470	-0.304803	0.491945	0.694581	2.62335
Q8N283	345	-0.300355	0.498074	0.695122	0.265626
P04156	388	0.30454	0.492364	0.695332	-0.402784
P02538	463	0.295708	0.504678	0.695444	-0.185627
Q14185	445	0.297609	0.501766	0.695652	-0.168186
P01034	363	-0.294058	0.506884	0.696172	0.525272
Q8WZ26	457	0.290285	0.51253	0.696897	-1.68896
Q92932	354	0.295895	0.504395	0.697115	-0.487377
Q16769	271	-0.29781	0.501549	0.697337	0.378282
P02765	375	-0.299493	0.499344	0.698297	0.303922
Q96NG3	443	-0.298734	0.500248	0.699029	-0.42091
Q13822	424	0.286081	0.518304	0.707143	-0.156827
Q9HCG1	436	-0.283311	0.52272	0.7109	0.4335
Q5XKE5	444	0.282971	0.52354	0.711584	-0.245966
Q12860	415	0.281481	0.525338	0.712264	-0.180812
Q9UGM5	318	-0.283471	0.522358	0.712589	0.392101
P01834	353	-0.274087	0.536845	0.71729	0.259758
Q02818	383	-0.276272	0.533342	0.71831	0.224511
Q86WD7	447	0.274747	0.53581	0.71897	0.099497
Q16849	466	-0.276962	0.532234	0.72	0.948344
P23142	258	0.272162	0.539272	0.72028	-0.26081
O75326	425	0.270575	0.541937	0.723256	-0.148515
P05060	455	0.263649	0.551616	0.730858	-0.116413
P68871	488	0.258508	0.559949	0.740741	-2.84976
P31350	473	0.257296	0.561356	0.741339	-0.366061
Q9Y2G1	489	-0.25436	0.565734	0.744828	-0.0120434
Q9UHN6	450	-0.254368	0.565685	0.746544	0.985064
O60343	461	-0.252682	0.568526	0.747706	0.827806
P27482	471	0.252354	0.568803	0.748284	-1.08112
Q92876	487	0.250713	0.571487	0.751142	-0.213569
P02766	390	-0.23532	0.595645	0.7713	0.239656
P07358	419	-0.244667	0.582118	0.77221	0.173424
P43251	454	-0.235328	0.595596	0.773034	0.59532
P00751	460	0.236156	0.594234	0.774266	-0.431841
Q92823	464	0.235443	0.595433	0.774775	0.106469
O43861	360	-0.243693	0.583709	0.775	0.231329
Q6ZN30	468	0.236534	0.593893	0.776018	-0.0350408
Q9H6S0	482	-0.236816	0.593498	0.777778	-0.595119
O60437	286	-0.22842	0.606602	0.782998	0.22756
P10070	502	0.223931	0.61354	0.785398	-1.22595
Q9NQ79	416	-0.227727	0.607805	0.785714	0.182653
P07357	438	-0.225824	0.611689	0.786667	0.332926
Q9P2E3	495	-0.224712	0.612701	0.78714	-0.557454
P36955	434	-0.226373	0.610363	0.788419	0.308312
Q9H3D4	394	0.220236	0.619428	0.792952	-0.226224
P01033	414	0.221461	0.617599	0.794702	-0.226077
Q9UPT6	441	0.216077	0.626677	0.797802	-0.128534
O15182	389	0.213571	0.630003	0.798246	-0.190399
Q9NSE4	505	-0.208371	0.63881	0.805677	1.28909
P13671	467	-0.208847	0.63775	0.80744	0.512511
Q06481	449	-0.20726	0.640964	0.810458	0.423241
Q6MZW2	398	0.203835	0.646694	0.815217	-0.166557
Q15582	494	0.202343	0.64901	0.815618	0.147298
P35527	480	0.19892	0.654479	0.822894	-0.732668
Q13421	493	0.195909	0.659282	0.823656	-0.228776
Q9NPD7	399	0.192953	0.665739	0.824524	-0.184095
P22792	458	0.199032	0.654365	0.824675	-0.122047
Q16610	465	-0.196133	0.658869	0.825431	0.443775
Q12841	432	-0.194584	0.662446	0.825532	0.378439
P31150	405	0.194174	0.663709	0.825902	-0.201771
Q13231	504	0.193617	0.664617	0.826271	-0.556121
P0C0L5	366	-0.195301	0.660451	0.826552	0.230162
P01210	500	0.191755	0.667785	0.827004	-1.14804
Q9Y646	435	0.194848	0.661741	0.827292	-0.155279
P08603	477	0.189452	0.671566	0.827731	-0.0164668
P0C0L4	367	-0.195301	0.660402	0.828326	0.230162
Q9P121	519	0.186383	0.676278	0.828452	1.12564
O60279	491	0.185261	0.677853	0.82881	-0.109797		1
P25311	426	0.195096	0.66109	0.82906	-0.295666
O00187	462	-0.183529	0.680917	0.829167	0.415156
P54756	452	0.189472	0.671472	0.829474	-0.125563
P02749	433	0.188102	0.673762	0.830189	-0.132293
P20340	417	-0.182445	0.683216	0.831601	0.234638
P13646	499	-0.178837	0.689135	0.832298	0.605844
P80108	483	-0.181216	0.685503	0.834025	0.227015
O14974	395	-0.177276	0.691349	0.836777	0.181336
O95633	396	-0.177023	0.69173	0.837113	0.161404
Q9UHG2	428	0.173349	0.697717	0.837782	-0.118936
Q9UKL3	492	-0.170675	0.701319	0.838115	0.468692
Q92764	508	0.173568	0.697262	0.839506	0.168021
P22352	439	0.16689	0.707367	0.848671	-0.213607
P02533	496	0.16552	0.709624	0.84898	-0.0457769
P16870	446	0.164911	0.710444	0.849287	-0.141156
P10909	431	0.16161	0.716496	0.849593	-0.181113
P0CL85	485	-0.160575	0.718139	0.851927	0.268263
Q9BW04	509	0.158606	0.721195	0.856275	-0.344094
Q9BY67	516	0.156297	0.725487	0.858586	-0.0874446
Q02246	469	0.152683	0.731135	0.866935	-0.245324
Q9H3G5	543	-0.144519	0.743788	0.877264	-0.39165
P55000	556	-0.141065	0.75007	0.878	0.82026
P01213	520	0.138738	0.753524	0.878728	0.0460346
P01767	418	-0.137708	0.755315	0.878968	0.128116
Q96C24	387	-0.141935	0.748342	0.87976	0.182201
O43237	531	0.139718	0.75232	0.880478	0.310822
P61769	513	-0.136651	0.757435	0.881188	0.295688
A0A0B4J1V0	515	-0.142849	0.74712	0.881526	-0.383152
Q6ZMR3	541	-0.134583	0.7614	0.882122	0.793881
P11021	503	-0.139885	0.752271	0.882236	-0.0362294
P20742	498	-0.131601	0.766486	0.882353	0.271828
P35900	536	-0.135679	0.759359	0.883399	1.33892
Q96BZ4	514	-0.135336	0.760111	0.883629	0.261798
P06865	481	0.1348	0.761216	0.883858	-0.156865
P12109	501	0.127116	0.774076	0.890411	-0.0125595
Q14790	486	-0.122457	0.782793	0.900391	0.250018
Q9UJA3	518	0.121618	0.784406	0.902534	-0.26026
P02452	530	-0.111629	0.803245	0.904215	0.439951
Q96NZ9	529	0.110995	0.804327	0.90458	-0.386468
P01766	535	0.112549	0.801228	0.90595	0.109161
O14773	490	0.111047	0.804184	0.90631	-0.0944447
Q9UBP4	506	0.119249	0.788709	0.906615	-0.293486
P01861	525	-0.108393	0.809776	0.906667	0.26294
Q86UF2	523	-0.113234	0.799787	0.907336	0.207747
Q149M9	549	-0.112626	0.801036	0.907692	3.23463
P23435	524	0.117562	0.792079	0.908738	-0.11755
Q9NZP8	545	-0.107316	0.811991	0.908745	0.861032
Q14532	538	-0.115421	0.796187	0.908915	1.65783
Q86VB7	528	-0.114512	0.798155	0.909091	-0.312758
P18428	522	-0.112806	0.800873	0.909441	0.2972
P48740	453	-0.106411	0.813131	0.910816	0.114703
P62158	533	-0.104748	0.816484	0.914773	-0.241837
P13521	484	0.102428	0.81945	0.918715	-0.183652
O75665	510	-0.100087	0.823596	0.922642	0.111571
P10643	472	-0.0985447	0.82556	0.922787	0.130966
P54821	517	-0.0974953	0.827499	0.924812	0.0319021
P07998	521	-0.0972316	0.827962	0.924953	0.233097
Q6UW01	511	-0.0892352	0.842283	0.927374	0.0480992
P07602	534	0.0940976	0.833477	0.928972	-0.0126278
P01714	551	-0.0898604	0.840968	0.929104	0.973165
P33981	563	-0.07668	0.863564	0.93053	0.500619
P27797	497	-0.0749599	0.867134	0.930657	0.0783259
P07360	540	-0.0946264	0.832378	0.930712	0.293143
O75711	555	-0.073108	0.870431	0.930783	0.380536
A0A0A0MS14	561	-0.0769255	0.863331	0.932234	0.606248
Q8NFJ8	512	0.071189	0.873949	0.932727	-0.0777809
Q969P6	552	0.0823429	0.854234	0.933457	-0.0897325
P17900	553	-0.0785196	0.860528	0.933702	-0.117168
P01008	548	0.0782295	0.861143	0.933824	0.0756288
Q13393	567	0.0774244	0.862367	0.933945	-0.709037
Q7Z3B1	537	-0.0826677	0.853613	0.935185	0.238238
P13647	559	0.0786387	0.860437	0.935424	0.0812165
Q14CN4	474	-0.0676538	0.880889	0.936479	0.080395
Q13449	542	-0.0670448	0.882202	0.936594	0.168491
P05452	507	-0.0839047	0.851146	0.93692	0.169734
Q96GS6	532	-0.0847191	0.850274	0.938662	0.0285424
Q9C0A0	526	-0.0651934	0.884816	0.940325	0.0400693
P08253	539	-0.0561457	0.901354	0.948029	0.107885
P17661	546	-0.0598778	0.894758	0.949458	0.13157
O14791	544	-0.0594496	0.895721	0.94955	0.086848
Q15818	527	0.0562319	0.901208	0.949731	-0.0899045
P55290	568	-0.0548385	0.903288	0.949911	-0.0227359
O60282	558	0.0540794	0.905256	0.95	0.0644058
P30530	566	0.0511712	0.910865	0.950178	-0.0535248
Q9NRN5	564	0.0573757	0.899458	0.951439	-0.0882853
P01019	565	-0.0518959	0.909324	0.951872	0.108619
O75787	554	0.0498376	0.913417	0.952043	-0.0730414
Q5VTB9	575	0.0487179	0.91592	0.953901	-0.448141
P32119	560	-0.0480464	0.917135	0.953982	-0.00713304
P41222	550	-0.0464007	0.919572	0.954064	-0.0585716
Q96QE3	574	0.0441697	0.923816	0.957672	0.174142
Q8WXD2	562	0.0407375	0.929136	0.963028	0.0614697
P05090	547	0.0329551	0.942814	0.966957	-0.0415253
Q15113	571	0.0319333	0.944581	0.967014	-0.00834167
P02787	577	-0.0378259	0.934316	0.968366	0.0614167
P04264	576	-0.0367545	0.935965	0.968421	-0.0118426
P04003	583	-0.0345995	0.939849	0.968586	0.222317
P00748	572	0.0344378	0.940218	0.968641	0.0631663
P02649	557	-0.0313701	0.945817	0.968804	0.0264612
P04406	586	-0.0301209	0.947518	0.968858	0.634421
Q9UJJ9	582	0.0287233	0.949511	0.968912	-0.0318932
P04075	587	-0.0264878	0.9531	0.969019	0.715785
Q7Z794	573	-0.0353252	0.938554	0.970228	0.151
P10451	569	-0.0351377	0.93896	0.97028	-0.0982142
P00742	584	0.0265445	0.953051	0.97069	0.151122
Q9BTV5	581	-0.0230662	0.958631	0.97084	0.104705
Q14966	570	-0.0210044	0.962391	0.97094	0.0303158
P24592	579	-0.0205515	0.963354	0.97099	0.0213336
Q8IY17	580	-0.0231565	0.958488	0.972509	-0.0972768
Q5U5Z8	588	0.0218941	0.960942	0.972603	-0.163836
P01860	578	-0.017809	0.968547	0.97615	0.0845112
P06396	585	0.0114521	0.980295	0.986395	-0.0505773
Q86UD1	589	-0.00952621	0.98353	0.986418	0.0246868
P07711	590	0.00514577	0.990869	0.991525	0.0437242
Q08380	591	-0.00102913	0.998497	0.998308	-0.00621846

## Sheet: Blatt2
P04155	-11.137
P14151	-8.2586
Q9UKB3	-6.31196
P31946	-5.49303
P80723	-5.24665
P49703	-4.33391
O75081	-4.30314
Q8IZS8	-3.91384
P04066	-3.72473
P05067	-2.58816
Q9H582	-2.30228
Q9NQ31	3.84767
O75400	-4.25591
Q04917	-2.04357
