# Supplementary material for: Cerebrospinal Fluid Concentrations of Neuronal Proteins Are Reduced in Primary Angiitis of the Central Nervous System
Source: Front Neurol. 2018 Jun 5;9:407. doi: 10.3389/fneur.2018.00407 (PMC5996103; doi:10.3389/fneur.2018.00407)
Supplement: Supplementary Table S5 — Results of the APP ELISA. Samples were run in duplicate. [file Table_5.XLSX]

## Sheet: Blatt1
Group			average
IIH	1110	1121.11	1115.56
IIH	1432.22	1498.89	1465.56
IIH	687.778	728.519	708.148
IIH	1043.33	958.148	1000.74
IIH	1143.33	1172.96	1158.15
IIH	1272.96	1180.37	1226.67
IIH	887.778	891.481	889.63
IIH	1428.52	1598.89	1513.7
Vasculitis	669.259	687.778	678.519
Vasculitis	728.519	691.481	710
Vasculitis	613.704	658.148	635.926
Vasculitis	535.926	469.259	502.593
Vasculitis	198.889	210	204.444
Vasculitis	243.333	217.407	230.37
Vasculitis	347.037	450.741	398.889
Vasculitis	254.444	247.037	250.741
